# Supplementary material for: Serum SARS-CoV-2 Antigens for the Determination of COVID-19 Severity
Source: Viruses. 2022 Jul 28;14(8):1653. doi: 10.3390/v14081653 (PMC9415151; doi:10.3390/v14081653)
Supplement: Supplementary file 1 [file viruses-14-01653-s001.zip]

Archive with 1 entries (1 files):
- viruses-1757499-supplementary.pdf
